# Supplementary material for: Involvement of miR-770-5p in trastuzumab response in HER2 positive breast cancer cells
Source: PLoS One. 2019 Apr 22;14(4):e0215894. doi: 10.1371/journal.pone.0215894 (PMC6476517; doi:10.1371/journal.pone.0215894)
Supplement: S1 Table — (XLSX) [file pone.0215894.s001.xlsx]

## Sheet: BT474_TRAST
Differentially expressed miRNA list in trastuzumab treated BT474 cells
miRNA ID	Fold Difference	p-value
hsa-miR-373*	-4.01853	3.00864e-05
hsa-miR-425	-2.65124	1.66642e-06
hsa-miR-16-2*	-2.64359	0.00047093
hsa-miR-34a*	-2.59668	0.000123787
hsa-miR-33b	-2.53444	0.00307304
hsa-miR-1260	-2.50822	0.00136554
hsa-miR-141*	-2.4909	1.55085e-05
hsa-miR-4286	-2.46656	0.000638871
hsa-miR-18a	-2.34026	0.000155052
hsa-miR-500a	-2.24492	4.45942e-06
hsa-miR-1280	-2.24492	0.00493117
hsa-miR-362-5p	-2.16845	0.00162987
hsa-miR-224	-2.15	3.87357e-06
hsa-miR-4289	-2.13243	1.02724e-07
hsa-miR-106b	-2.10916	4.34946e-05
hsa-miR-31	-2.04438	1.80769e-05
hsa-miR-32	-2.00926	2.99105e-05
hsa-miR-188-5p	-2.00926	2.1881e-06
hsa-miR-301a	-2.00231	1.10762e-05
hsa-let-7i*	-1.93411	0.00261541
hsa-miR-107	-1.90858	1.07829e-05
hsa-miR-590-5p	-1.90088	2.26353e-06
hsa-miR-17 hsa-miR-106a	-1.88884	0.000299572
hsa-miR-20a	-1.8489	5.71964e-05
hsa-miR-362-3p	-1.83613	6.63456e-07
hsa-miR-15a	-1.82344	1.15751e-07
hsa-miR-96	-1.81714	0.000479318
hsa-miR-22	-1.78592	0.000170665
hsa-miR-301b	-1.78592	0.000129064
hsa-miR-720	-1.77563	4.70942e-06
hsa-miR-34a	-1.76745	1.7461e-09
hsa-miR-130b	-1.74917	6.25402e-05
hsa-miR-532-5p	-1.71912	0.000384786
hsa-miR-660	-1.71912	8.11179e-08
hsa-miR-454	-1.70724	0.0013767
hsa-miR-345	-1.69545	6.81882e-09
hsa-miR-20b	-1.67211	0.000602755
hsa-miR-24-2*	-1.67211	0.000114896
hsa-miR-490-3p	-1.64338	0.00343446
hsa-miR-340	-1.63769	1.36948e-06
hsa-miR-29c*	-1.61515	3.01237e-05
hsa-miR-99b	-1.60956	0.000400005
hsa-miR-16	-1.59844	2.89327e-06
hsa-miR-22*	-1.59844	0.00824891
hsa-miR-128	-1.58191	2.27636e-05
hsa-miR-98	-1.57098	9.14399e-05
hsa-miR-141	-1.53865	0.000339688
hsa-miR-324-5p	-1.51222	0.000166457
hsa-miR-103a	-1.51222	4.59795e-08
hsa-miR-365	-1.51222	0.000135668
hsa-miR-770-5p	1.66	0.000372928
hsa-miR-1248	1.87	0.0299713
hsa-miR-1291	2.56	0.00739854

## Sheet: SKBR3_TRAST
Differentially expressed miRNA list in trastuzumab treated SKBR3 cells
miRNA ID	Fold Difference	p-value
hsa-miR-373*	-3.41843	7.45397e-07
hsa-miR-33b	-3.18951	0.0185184
hsa-miR-328	-2.88452	0.0134991
hsa-miR-129*	-2.87454	5.60572e-05
hsa-miR-135b	-2.75267	0.000519965
hsa-miR-7-2*	-2.64512	0.000411197
hsa-miR-500a	-2.6087	0.00104958
hsa-miR-4302	-2.55354	0.00201892
hsa-miR-34a*	-2.49378	3.83648e-05
hsa-miR-224	-2.32678	0.0068026
hsa-miR-22*	-2.27889	0.011953
hsa-miR-301b	-2.25142	0.00722542
hsa-miR-301a	-2.21274	0.000305694
hsa-miR-590-5p	-2.1597	0.0134806
hsa-miR-490-3p	-2.15596	0.00611902
hsa-miR-32	-2.10065	0.0413152
hsa-miR-31	-2.07532	0.00865526
hsa-miR-374a*	-2.01159	0.0152443
hsa-miR-421	-2.0081	0.00802022
hsa-miR-148a	-2.00116	0.00208759
hsa-miR-324-5p	-1.99423	0.00666279
hsa-miR-362-5p	-1.97361	0.00317132
hsa-miR-335*	-1.97019	0.00243533
hsa-miR-378*	-1.95658	0.00214394
hsa-miR-30a*	-1.91631	0.00125062
hsa-miR-107	-1.90858	0.000186572
hsa-miR-18a	-1.89321	0.00576324
hsa-miR-31*	-1.88339	0.00996026
hsa-miR-29a*	-1.85104	0.000256311
hsa-miR-96	-1.84144	0.0100777
hsa-miR-548d-5p	-1.83507	0.00491295
hsa-miR-1247	-1.83189	0.00269924
hsa-miR-4286	-1.83083	0.0164861
hsa-miR-148b	-1.82872	0.00454633
hsa-miR-129-3p	-1.82872	0.00144028
hsa-miR-128	-1.82239	0.0116446
hsa-let-7i*	-1.81609	0.00419725
hsa-miR-20a*	-1.80667	0.00761798
hsa-miR-29c*	-1.80042	0.00870706
hsa-miR-345	-1.77871	0.000231592
hsa-miR-720	-1.77563	0.00827514
hsa-miR-532-5p	-1.76031	0.00524385
hsa-miR-450a	-1.75422	9.42288e-05
hsa-miR-637	-1.75422	1.42507e-05
hsa-miR-28-5p	-1.74816	0.0352308
hsa-miR-362-3p	-1.74211	0.0232772
hsa-miR-130b	-1.74211	0.000584396
hsa-miR-30e*	-1.73909	0.0304303
hsa-miR-22	-1.73608	0.0148556
hsa-miR-141	-1.72409	0.0403634
hsa-miR-33a	-1.71812	0.0257841
hsa-miR-188-5p	-1.71812	0.00115173
hsa-miR-424	-1.70035	0.02907
hsa-miR-454	-1.69447	0.00309074
hsa-miR-126	-1.68861	0.00027064
hsa-miR-4289	-1.68471	0.00823308
hsa-miR-340	-1.68276	0.0164885
hsa-miR-1260	-1.67404	0.00100211
hsa-miR-3907	-1.67307	0.0148621
hsa-miR-16-2*	-1.67307	3.20064e-05
hsa-miR-576-5p	-1.6596	0.00918309
hsa-miR-28-3p	-1.65386	0.00259105
hsa-miR-24-2*	-1.65099	0.0122386
hsa-miR-101	-1.64243	0.0126281
hsa-miR-149	-1.64243	0.00210306
hsa-miR-34a	-1.64243	0.0337014
hsa-miR-324-3p	-1.63959	0.0229282
hsa-miR-29b	-1.63109	0.010114
hsa-miR-1307	-1.62826	0.00917114
hsa-miR-1280	-1.61142	0.000592712
hsa-miR-361-5p	-1.59199	0.0187328
hsa-miR-20b	-1.58648	0.00057375
hsa-miR-660	-1.581	0.00798682
hsa-miR-130a	-1.581	0.0112849
hsa-miR-99b	-1.57826	0.0126188
hsa-miR-185	-1.57553	0.0041468
hsa-miR-425	-1.57007	0.00338123
hsa-miR-205	-1.55923	4.36353e-06
hsa-miR-98	-1.55923	0.0227957
hsa-miR-103a	-1.55923	0.0121738
hsa-miR-30e	-1.55384	0.0195596
hsa-miR-130b*	-1.55384	0.0020527
hsa-miR-422a	-1.55384	0.0154165
hsa-miR-9	-1.53776	0.00645705
hsa-miR-365	-1.53776	0.000235462
hsa-miR-19a	-1.52186	0.0151475
hsa-miR-141*	-1.52186	0.0152775
hsa-miR-17 hsa-miR-106a	-1.51835	0.00714819
hsa-miR-16	-1.51659	0.00770003
hsa-miR-532-3p	-1.51135	4.47194e-05
hsa-miR-186	-1.51135	0.00175472
hsa-miR-20a	-1.50612	0.0211418
hsa-miR-219-5p	-1.50612	0.0358585
hsa-miR-15a	-1.50091	0.0185704
hsa-miR-106b	-1.50091	0.0187094
hsa-miR-106b*	1.52538	1.38193e-05
hsa-miR-1248	1.56103	3.42106e-09
hsa-miR-193b	1.56826	0.0220313
hsa-miR-188-3p	1.61795	0.0207721
hsa-miR-3176	1.67888	7.26578e-05
hsa-miR-770-5p	2.12751	2.29236e-05

## Sheet: MCF7_TAM
Differentially expressed miRNA list in tamoxifen treated MCF7 cells
miRNA ID	Fold Difference	p-value
hsa-let-7d*	-6.40116	0.0135945
hsa-miR-628-3p	-6.07689	0.0138484
hsa-miR-1281	-4.16986	0.0362735
hsa-miR-188-3p	-3.81937	0.0145561
hsa-miR-532-3p	-3.16748	0.014822
hsa-miR-18b	-3.00702	0.0148047
hsa-miR-502-5p	-2.84481	0.0110412
hsa-miR-188-5p	-2.78627	0.0149932
hsa-miR-100	-2.61776	0.0154426
hsa-miR-637	-2.58172	0.0160842
hsa-miR-1260	-2.21914	0.049744
hsa-miR-218	-2.16345	0.01542
hsa-miR-421	-2.11893	0.0135521
hsa-miR-9*	-2.09217	0.0155467
hsa-miR-7	-1.98389	0.0222888
hsa-miR-1280	-1.97931	0.0468187
hsa-miR-885-5p	-1.97703	0.0185648
hsa-miR-596	-1.95206	0.00694959
hsa-miR-181d	-1.94981	0.0131438
hsa-miR-140-5p	-1.90308	0.0140078
hsa-miR-93*	-1.89212	0.0126994
hsa-miR-200b*	-1.86607	0.0133328
hsa-miR-7-2*	-1.84038	0.0195638
hsa-miR-370	-1.82555	0.0180803
hsa-miR-590-3p	-1.78798	0.0201384
hsa-miR-126*	-1.76337	0.0194374
hsa-miR-375	-1.7211	0.0210349
hsa-miR-99b	-1.71713	0.0159276
hsa-miR-625*	-1.67597	0.0153227
hsa-miR-151-3p	-1.66825	0.0140072
hsa-miR-1247	-1.6529	0.0150208
hsa-miR-374a	-1.65099	0.0196727
hsa-miR-335*	-1.63014	0.021352
hsa-miR-1248	-1.6292	0.000112036
hsa-miR-340*	-1.61328	0.02059
hsa-miR-328	-1.6077	0.0222809
hsa-miR-744	-1.59475	0.0114069
hsa-miR-9	-1.54043	0.0229969
hsa-miR-30e*	-1.53688	0.022247
hsa-miR-490-3p	-1.53156	0.0240513
hsa-miR-30a*	-1.53156	0.021434
hsa-miR-30c	-1.52979	0.0167557
hsa-miR-28-3p	-1.51922	0.015838
hsa-miR-26b	-1.49831	0.0239814
hsa-miR-190	-1.49312	0.0243499
hsa-miR-373*	-1.48968	0.00943709
hsa-miR-205	1.50699	1.82611e-05
hsa-miR-374c	1.52714	0.00617147
hsa-let-7i	1.52802	0.0117632
hsa-miR-200b	1.53244	0.000278769
hsa-miR-19a	1.57098	0.00236864
hsa-miR-15a	1.57644	0.00219532
hsa-let-7i*	1.63203	0.00645628
hsa-miR-16-2*	1.65386	1.23842e-05
hsa-miR-22	1.67791	9.89995e-05
hsa-miR-96	1.74311	0.000316587
hsa-miR-17 hsa-miR-106a	1.77871	6.52171e-07
hsa-miR-770-5p	1.80458	0.00623132
hsa-miR-664*	1.91853	0.012659
hsa-miR-148a	1.9611	0.00518325
hsa-miR-32	2.20636	0.000501017
hsa-miR-497	2.30005	0.000276446
hsa-miR-33a	2.46514	0.00760042
hsa-miR-3200-5p	4.18676	8.19793e-05
hsa-miR-3907	7.67855	9.30921e-06

## Sheet: BT474_TAM
Differentially expressed miRNA list in tamoxifen treated BT474 cells
miRNA ID	Fold Difference	p-value
hsa-miR-7-2*	-2.99488	1.04547e-06
hsa-miR-489	-2.9231	0.0121787
hsa-miR-653	-2.80403	0.00134341
hsa-miR-7	-2.78466	0.011241
hsa-miR-708	-2.73682	0.00220761
hsa-miR-20a*	-2.5359	0.000165994
hsa-miR-1180	-2.49234	1.94934e-10
hsa-miR-31	-2.4158	1.76747e-07
hsa-miR-490-3p	-2.4158	4.65389e-12
hsa-miR-335*	-2.40744	0.00254592
hsa-miR-93*	-2.27758	0.00461355
hsa-miR-454*	-2.17724	0.000991661
hsa-miR-328	-2.13984	0.000239624
hsa-miR-190b	-2.06694	0.0235194
hsa-miR-20b	-2.05267	0.0190702
hsa-miR-106b*	-2.05267	0.0280294
hsa-miR-499-5p	-2.05267	0.00531135
hsa-miR-637	-2.04557	0.0215269
hsa-miR-200b*	-1.96905	0.00385803
hsa-miR-1307	-1.93522	0.00738594
hsa-miR-10b	-1.92853	0.0207167
hsa-miR-92a	-1.92186	0.0242266
hsa-miR-21*	-1.8954	0.00986898
hsa-miR-17*	-1.8693	0.0337935
hsa-miR-18a	-1.8245	0.0247549
hsa-miR-20a	-1.81819	0.0237991
hsa-miR-23c	-1.80876	0.000530206
hsa-miR-17 hsa-miR-106a	-1.77769	1.53005e-05
hsa-miR-19a	-1.76847	0.027156
hsa-miR-3676	-1.7593	0.0163604
hsa-miR-652	-1.75625	0.0289334
hsa-miR-19b	-1.75018	0.0254731
hsa-miR-93	-1.72608	0.0267367
hsa-miR-99b	-1.72011	0.00344365
hsa-miR-32	-1.71416	0.00966678
hsa-miR-340*	-1.70823	0.00859619
hsa-miR-4301	-1.70527	0.000238798
hsa-miR-33a	-1.69643	0.00180239
hsa-miR-23b	-1.68471	0.0281974
hsa-miR-30a*	-1.66728	0.0318042
hsa-miR-625*	-1.65004	0.0025981
hsa-miR-196a	-1.62169	0.0266122
hsa-miR-15b	-1.61608	0.034887
hsa-miR-29c*	-1.61608	0.000670313
hsa-miR-1281	-1.61608	0.00592452
hsa-miR-378*	-1.61049	0.0117357
hsa-miR-200a	-1.59937	0.0545925
hsa-miR-24-2*	-1.59383	0.00193884
hsa-miR-106b	-1.58832	0.0340195
hsa-miR-373*	-1.58832	0.0170779
hsa-miR-25	-1.58282	0.0284438
hsa-miR-326	-1.58282	0.0125503
hsa-miR-27b	-1.57735	0.0321426
hsa-miR-501-5p	-1.56645	0.0335762
hsa-miR-374a*	-1.56645	0.0435488
hsa-miR-224	-1.55563	0.00195935
hsa-miR-205	-1.54489	0.0356345
hsa-miR-451	-1.53421	0.0286704
hsa-miR-769-5p	-1.52891	0.0359637
hsa-miR-301b	-1.52891	0.0421565
hsa-miR-590-5p	-1.52362	0.0485838
hsa-miR-183*	-1.52362	0.022308
hsa-miR-193b	-1.51835	0.0418731
hsa-let-7f-2*	-1.51309	0.0318665
hsa-let-7i*	-1.50786	0.00513128
hsa-miR-542-3p	-1.50264	0.0348986
hsa-miR-193a-3p	1.54489	0.0254337
hsa-miR-770-5p	1.60146	0.00959903
